# Supplementary material for: Identification of Cancer Cells in the Human Body by Anti-Telomerase Peptide Antibody: Towards the Isolation of Circulating Tumor Cells
Source: Int J Mol Sci. 2022 Oct 25;23(21):12872. doi: 10.3390/ijms232112872 (PMC9654147; doi:10.3390/ijms232112872)
Supplement: Supplementary file 1 [file ijms-23-12872-s001.zip]

Archive with 1 entries (1 files):
- ijms-1970921-supplementary.pdf
